# Supplementary material for: Evolutionary Genetics of Cacti: Research Biases, Advances and Prospects
Source: Genes (Basel). 2022 Mar 1;13(3):452. doi: 10.3390/genes13030452 (PMC8952820; doi:10.3390/genes13030452)
Supplement: Supplementary file 1 [file genes-13-00452-s001.zip]

Archive with 3 entries (2 files):
- genes-1590307-supplementary/
- genes-1590307-supplementary/SM_Figures_R1.pdf
- genes-1590307-supplementary/SM_Tables_R1.xlsx
