# Supplementary material for: Evolutionary Genetics of Cacti: Research Biases, Advances and Prospects
Source: Genes (Basel). 2022 Mar 1;13(3):452. doi: 10.3390/genes13030452 (PMC8952820; doi:10.3390/genes13030452)
Supplement: Supplementary file 1 [file genes-13-00452-s001.zip › genes-1590307-supplementary/SM_Tables_R1.xlsx]

## Sheet: Table S1
Table S1. Summary of reviewed studies on evolutionary genetics of cacti classified as the main topics "Population genetics" and "Phylogeography".
Main Topic	Publication year	First Author	DOI	Author Country	Taxon	Clade	Geographic Region (sensu Morrone, 2014)	cpDNA	nrDNA	SSR	Enzymes	Dominant Marker	Genome wide markers	Traits/Morphometry	Species Distribution Modeling	Phylogenetics apphroach	Population Genetics approach	Phylogeographic apphroach	Hybridization approach	Species delimitation	SSR development	SSR transferability? (level)	SSR transferred to:	SSR transferred from:	Taxonomic implication	Conservation implications	Divergence time calibration	Ancestral trait reconstruction	Biogeographical reconstruction	Taxon-specific hypothesis(es)	Biogeographic hypothesis(es)	Main Result
Population genetics	1992	Parker, K.C.	10.2307/2445201	United States	Lophocereus schottii	Cactoideae, Phyllocacteae, Echinocereinae	Chacoan	no	no	no	yes	no	no	no	no	no	yes	no	no	no	no	no	no	no	no	no	no	no	no	genetic diversity	no	Occasional long-distance dispersal of stems and the periodic recruitment of seedlings have caused genets to intermingle, promoting outcrossing and maintaining genetic diversity
Population genetics	2000	Mayer, M.S.	https://www.jstor.org/stable/41425353	United States	Opuntia prolifera	Opuntioideae, Opuntieae	Chacoan	no	no	no	no	yes	no	no	no	no	yes	no	yes	no	no	no	no	no	no	no	no	no	no	hybridization	no	Hybrid origin between O.alcahes and O. cholla
Population genetics	2001	Nassar, J.M.	10.1046/j.1365-2540.2001.00910.x	United States/Venezuela	Melocactus curvispinus	Cactoideae, Cereeae, Cereinae	Chacoan	no	no	no	yes	no	no	no	no	no	yes	no	no	no	no	no	no	no	no	no	no	no	no	genetic diversity	no	Population genetic structure due to short-distance pollination and seed dispersal, the mixed-mating condition of the species, and genetic drift.
Population genetics	2002	Nason, J.D.	10.1111/j.0014-3820.2002.tb00146.x	United States	Lophocereus schottii, Lophocereus gatesi	Cactoideae, Phyllocacteae, Echinocereinae	Chacoan	no	no	no	yes	no	no	no	no	no	yes	yes	no	no	no	no	no	no	no	no	no	no	yes	genetic diversity	yes (Geological process, Quaternary Climatic Change)	They found evidence of postglacial population expansion; gene flow and vicariance
Population genetics	2002	Nassar, J.M.	10.1093/jhered/93.3.193	United States/Venezuela	Pereskia guamacho	Pereskioideae	Chacoan	no	no	no	yes	no	no	no	no	no	yes	no	no	no	no	no	no	no	no	no	no	no	no	genetic diversity	no	Genetic diversity relatively high and low levels of population differentiation at macrogeographic and regional levels with some IBD
Population genetics	2003	Clark-Tapia, R.	10.1038/sj.hdy.6800252	Mexico	Stenocereus gummosus	Cactoideae, Phyllocacteae, Echinocereinae	Nearctic/Transition Mexican region	no	no	no	yes	no	no	no	no	no	yes	yes	no	no	no	no	no	no	no	no	no	no	yes	genetic diversity	yes (Quaternary Climatic Change, Geological Process)	Declines in genetic variation with increasing latitude, concordant with other species and PRH hypothesis
Population genetics	2003	Nassar, J.M.	10.3732/ajb.90.11.1628	United States/Venezuela	Stenocereus griseus, Cereus repandus, and Pilosocereus lanuginosus	Cactoideae, Phyllocacteae, Echinocereinae; Cactoideae, Cereeae, Cereinae	Chacoan	no	no	no	yes	no	no	no	no	no	yes	no	no	no	no	no	no	no	no	no	no	no	no	genetic diversity	no	Genetic diversity was high for both diploid and tetraploid species. Within-population heterozygote deficit was detected in all cacti at macrogeographic and regional levels. Low genetic differentiation was detected at both macrogeographic and regional and with IBD
Population genetics	2004	Otero-Aranaiz, A.	10.1111/j.1471-8286.2004.00642.x	Mexico	Polaskia chichipe	Cactoideae, Phyllocacteae, Echinocereinae	Nearctic	no	no	no	no	no	no			no	no	no	no	no	yes	cross-tribe	7ssp (Pachycereeae, Cereeae, Phyllocactae)	no	no	no	no	no	no	genetic diversity	no	SSR developed for 10 loci (seven polymorphic); Cross-species amplification in six from seven columnar cactus of the Tribes Pachycereeae and Cereeae tested. Problems in the transferability results.
Population genetics	2005	Moraes, E.M.	10.1007/s10709-005-0716-0	Brazil	Praecereus euchlorus, Pilosocereus machrisii, Pilosocereus vilaboensis, Pilosocereus aureispinus, and Facheiroa squamosa	Cactoideae, Cereeae, Cereinae	Nearctic/Transition Mexican region	no	no	no	yes	no	no	no	no	no	yes	no	no	no	no	no	no	no	no	no	no	no	yes	genetic diversity	yes (Quaternary Climatic Change)	High genetic variability was found at the populational level in all species. Substantial inbreeding was detected within populations. In agreement with their insular distribution patterns, P. euchlorus and P. machrisii had a high genetic differentiation, with no evidence of isolation by distance.
Population genetics	2005	Otero-Aranaiz, A.	10.1111/j.1365-294X.2005.02494.x	Mexico	Polaskia chichipe	Cactoideae, Phyllocacteae, Echinocereinae	Nearctic	no	no	yes	no	no	no	no	no	no	yes	no	no	no	yes	same-species	no	Otero-Arnaiz (2004)	no	no	no	no	no	genetic diversity	no	Development of two SSR loci. There were no significant differences in the levels of genetic variation among management types.
Population genetics	2006	Lambert, S.M.	10.1111/j.1442-1984.2006.00155.x	Brazil	Melocactus × albicephalus (Melocactus ernestii × Melocacatus glaucescens)	Cactoideae, Cereeae, Cereinae	Nearctic/Transition Mexican region	no	no	no	yes	no	no	yes	no	no	yes	no	yes	no	no	no	no	no	yes	yes	no	no	no	hybridization	no	Results are inconclusive and putative hybrid must be considered a distinct species
Population genetics	2006	Lambert, S.M.	10.1093/aob/mcj052	Brazil	Melocacatus paucispinus x Melocacatus concinnus	Cactoideae, Cereeae, Cereinae	Nearctic/Transition Mexican region	no	no	no	yes	no	no	yes	no	no	yes	no	yes	no	no	no	no	no	no	yes	no	no	no	hybridization	no	Supported hybridization and/or introgression.
Population genetics	2006	Terry, M.K.	10.1111/j.1471-8286.2006.01377.x	United States	Astrophytum asterias	Cactoideae, Cacteae	Mesoamericann/Transition Mexican region	no	no	yes	no	no	no	no	no	no	yes	no	no	no	yes	no	no	no	no	yes	no	no	no	genetic diversity	no	Six SSR loci were 3developed for the first time to a Cacteae species. The mean values of HE and HO over all six loci were 0.632 and 0.598, respectively.
Population genetics	2007	Helsen, P.	10.1111/j.1471-8286.2006.01615.x	Belgium	Opuntia echios	Opuntioideae, Opuntieae	Chacoan	no	no	yes	no	no	no	no	no	no	no	no	no	no	yes	no	no	no	no	yes	no	no	no	genetic diversity	no	16 polymorphic microsatellite markers amplified in different varieties of the species
Population genetics	2008	Hardesty, B.D.	10.1111/j.1471-8286.2007.01913.x	United Kingdom	Echinocactus grusonii	Cactoideae, Cacteae	Chacoan	no	no	yes	no	no	no	no	no	no	yes	no	no	no	yes	cross-subfamily	35 spp. (Cacteae, Phyllocacteae, Opuntioideae)	no	no	yes	no	no	no	genetic diversity	no	12 SSR loci developed for the first time to Echinocactus and successfully transferred to several Cactaceae species. The mean values of HE and HO over all loci were 0.508 and 0.55, respectively.
Population genetics	2008	Hughes, S.L.	10.1111/j.1755-0998.2008.02157.x	United Kingdom	Ariocarpus bravoanus	Cactoideae, Cacteae	Nearctic	no	no	yes	no	no	no	no	no	no	yes	no	no	no	yes	no	no	no	no	yes	no	no	no	genetic diversity	no	Eight SSR loci were developed for the Ariocarus bravoanus species. The mean values of HE and HO over all loci were 0.511 and 0.574, respectively.
Population genetics	2009	Solórzano, S.	10.1111/j.1755-0998.2008.02422.x	Mexico	Mammillaria crucigera	Cactoideae, Cacteae	Nearctic	no	no	yes	no	no	no	no	no	no	yes	no	no	no	yes	cross-species	4 sp. (Mammillaria)	no	no	yes	no	no	no	genetic diversity	no	Eight SSR loci were developed for the Mammillaria crucigera and transferred to four other Mammillaria species. The mean values of HE and HO over all loci were 0.76 and 0.31, respectively.
Population genetics	2010	Arakaki, M.	10.3732/ajb.1000026	United States	Haageocereus tenuis and Haageocereus pseudomelanostele	Cactoideae, Cereeae, Trichocereinae	Chacoan	no	no	yes	no	no	no	no	no	no	yes	no	no	no	yes	cross-species	2 spp. (Haageocereus )	no	no	yes	no	no	no	genetic diversity	no	SSR developed and transferred to other species of Haageocereus
Population genetics	2010	Figueredo, C.J.	10.1016/j.jaridenv.2010.05.020	Venezuela	Pilosocereus tillianus	Cactoideae, Cereeae, Cereinae	Chacoan	no	no	no	yes	no	no	no	no	no	yes	no	no	no	no	no	no	no	no	no	no	no	yes	genetic diversity	yes (Quaternary Climatic Change)	High genetic diversity in a spatially restricted columnar cacti
Population genetics	2011	Butterworth, C.A.	10.1007/s12686-010-9333-z	United States	Coryphantha robustispina sp. robustispina	Cactoideae, Cacteae	Mesoamericann/Transition Mexican region	no	no	yes	no	no	no	no	no	no	yes	no	no	no	yes	no	no	no	no	yes	no	no	no	genetic diversity	no	Ten SSR loci were developed for Coryphantha robustispina subsp. robustispina. The mean values of HE and HO over all loci were 0.664 and 0.595, respectively.
Population genetics	2011	Helsen, P.	10.1007/s00239-011-9434-7	Belgium	Opuntia echios	Opuntioideae, Opuntieae	Chacoan	no	no	yes	no	no	no	no	no	no	yes	no	no	no	no	no	no	no	no	no	no	no	yes	genetic diversity	yes (Quaternary Climatic Change)	Inter-island gene flow affected by ice ages, bathymetry, and geology
Population genetics	2011	Mayer, M.S.	https://www.jstor.org/stable/41425917	United States	Cylindropuntia x fosbergii	Opuntioideae, Cylindropuntieae	Chacoan	no	no	no	no	yes	no	no	no	no	yes	no	yes	no	no	no	no	no	yes	no	no	no	no	hybridization, taxonomy	no	Cylindropuntia Xfosbergii should be recognized as a species rather than a hybrid. Used AFLP mehodology.
Population genetics	2011	Perez, M.P.	10.3732/ajb.1100033	Brazil	Pilosocereus machrisii	Cactoideae, Cereeae, Cereinae	Pacific	no	no	yes	no	no	no	no	no	no	yes	no	no	no	yes	cross-species	4 spp. (Pilosocereus)	no	no	no	no	no	no	genetic diversity	no	11 SSR developed for P. machrisii, nine amplified in other four Pilosocereus species. Expected heterozygosity ranged from 0.097 to 0.826, and observed heterozygosity ranged from 0.1 to 0.905.
Population genetics	2011	Yesson, C	https://doi-org.ez31.periodicos.capes.gov.br/10.1111/j.1755-0998.2011.03009.x	United Kingdom	Ariocarpus sp.	Cactoideae, Cacteae	Nearctic	yes	yes	no	no	no	no	no	no	no	yes	no	no	yes	no	no	no	no	yes	yes	no	no	no	taxonomy	no	>75% species identified (matK barcode / ITS barcode (Ariocarpus))
Population genetics	2012	Moraes, E.M.	10.1007/s10709-012-9678-1	Brazil	Pilosocereus aurisetus group	Cactoideae, Cereeae, Cereinae	Pacific	no	no	yes	no	no	no	no	no	no	yes	no	no	no	no	cross-species	6 spp. (Pilosocereus aurisetus group)	Perez et al. (2011). Cereeinae (Pilosocereus machrisii)	yes	no	no	no	no	genetic diversity	no	Genetic structure incongruent with taxonomic limits
Population genetics	2012	Terry, M.K.	10.1894/0038-4909-57.2.182	United States	Astrophytum asterias	Cactoideae, Cacteae	Mesoamericann/Transition Mexican region	no	no	yes	no	no	no	no	no	no	yes	no	no	no	no	no	no	no	no	yes	no	no	no	genetic diversity	no	High levels of heterozygosity and allelic diversity, efficient outcrossing in larger populations/low levels of heterozygosity and allelic diversity in the smallest population diversity, which can be caused by small populations, inbreeding, geography.
Population genetics	2013	Cruse-Sanders, J.M.	10.1002/ece3.524	Mexico	Stenocereus stellatus	Cactoideae, Phyllocacteae, Echinocereinae	Nearctic/Transition Mexican region	no	no	yes	no	no	no	no	no	no	yes	no	no	no	yes	no	no	no	no	yes	no	no	no	genetic diversity	no	5 SSR loci were developed for Stenocereus stellatus
Population genetics	2013	Baker, M.A.	10.3732/ajb.1200619	United States	Coryphantha robustispina	Cactoideae, Cacteae	Chacoan/Parana	no	no	yes	no	no	no	yes	no	no	yes	no	no	yes	yes	cross-species	1 sp. (Coryphantha poselgeriana)	no	yes	no	no	no	no	genetic diversity, taxonomy	no	Three morphological, genetic, and geographical groups are congruent to the subspecies classification
Population genetics	2014	Arakaki, M.	10.1093/jhered/ess072	United States	Haageocereus tenuis	Cactoideae, Cereeae, Trichocereinae	Chacoan	no	no	yes	no	no	no	yes	no	no	yes	no	no	no	no	no	no	no	no	yes	no	no	no	genetic diversity	no	Individuals from the only existing population are genetically identical, evidence of apomixis
Phylogeography	2014	Bonatelli, I.A.S.	10.1111/mec.12780	Brazil	Pilosocereus aurisetus group	Cactoideae, Cereeae, Cereinae	Chacoan	yes	yes	yes	no	no	no	no	yes	no	yes	yes	no	no	no	cross-species	7 spp. (Pilosocereus species group)	Perez et al. (2011). Cereeinae (Pilosocereus machrisii)	no	no	yes	no	yes	historical demography	yes (Quaternary Climatic Change)	P. aurisetus group is distributed in microrefugia at present and during Pleistocene interglacial periods
Population genetics	2014	Castro-Felix, P.	10.1111/1442-1984.12028	Mexico	Ferocactus histrix	Cactoideae, Cacteae	Chacoan/Parana	no	no	no	no	yes	no	no	no	no	yes	no	no	no	no	no	no	no	no	yes	no	no	no	genetic diversity	no	Decline in genetic variation associated with recent bottlenecks
Phylogeography	2014	Cornejo-Romero, A.	10.4238/2014.January.8.6	Mexico	Mammillaria pectinifera	Cactoideae, Cacteae	Nearctic	yes	no	no	no	no	no	no	no	no	no	yes	no	no	no	no	no	no	no	no	yes	no	yes	historical demography	yes (Geological process, Quaternary Climatic Change)	Populations genetically structured, geomorphologically-driven geographical isolation during the Quaternary
Population genetics	2014	Gutiérres-Flores, C.	10.3732/apps.1300066	Mexico	Pachycereus pringlei	Cactoideae, Phyllocacteae, Echinocereinae	Mesoamaerica	no	no	yes	no	no	yes	no	no	no	yes	no	no	no	yes	no	no	no	no	no	no	no	no	genetic diversity	no	10 SSR loci developed from NGS (454) for Pachycereus pringlei. The overall levels of observed and expected heterozygosities rangie from 0.41 to 0.59 and from 0.40 to 0.57, respectively.
Population genetics	2014	Moraes, E.M.	10.4238/2014.December.4.31	Brazil	Uebelmannia pectinifera	Cactoideae, Cereeae, Rebutiinae	Pacific	no	no	yes	no	no	no	no	no	no	yes	no	no	no	yes	cross-species	2 spp. (Uebelmannia sp.)	no	no	yes	no	no	no	genetic diversity	no	18 perfect, dinucleotide simple-sequence repeat markers for U. pectinifera. Expected heterozygosity ranged from 0.375 to 0.847.
Population genetics	2014	Schwabe, A. L.	10.1007/s10592-014-0671-3	United States	Sclerocactus glaucus and Sclerocactus parviflorus	Cactoideae, Cacteae	Mesoamericann/Transition Mexican region	no	no	yes	no	no	no	no	no	no	yes	no	no	no	yes	cross-species	3 sp. (Sclerocactus sp.)	no	no	yes	no	no	no	genetic diversity	no	13 SSR loci developed for Sclerocactus species. The observed and expected mean heterozygosity ranged from 0.00 to 0.90 and 0.26 to 0.90, respectively.
Population genetics	2014	Solórzano, S.	10.7550/rmb.39066	Mexico	Mammillaria huitzilopochtli and Mammillaria supertexta	Cactoideae, Cacteae	Nearctic/Transition Mexican region	no	no	yes	no	no	no	no	no	no	yes	no	no	no	no	cross-species	2 spp. (Mammillaria sp.)	Solórzano et al. (2009). Cactae (Mammillaria crucigera)	no	yes	no	no	no	genetic diversity	no	They study two threatened species to propose conservation strategies; found some population clusters in each species which could be used to inform conservations purposes
Population genetics	2015	Bonatelli, I.A.S.	10.1371/journal.pone.0142602	Brazil	Pilosocereus machrisii, Pilosocereus vilaboensis, Pilosocereus aurisetus, Pilosocereus jauruensis, Pilosocereus gounellei	Cactoideae, Cereeae, Cereinae	Pacific	no	no	yes	no	no	yes	no	no	no	yes	no	no	no	yes	no	no	no	no	yes	no	no	no	genetic diversity	no	22 SSR loci developed from NGS (454) for Pilosocereus species. The overall levels of observed and expected heterozygosities range from 0.2 to 1.0 and from 0.180 to 0.832, respectively.
Population genetics	2015	Garza, O.A.L.	10.4236/ojgen.2015.51001	Mexico	Stenocereus gummosus	Cactoideae, Phyllocacteae, Echinocereinae	Mesomaerican	no	no	yes	no	no	no	no	no	no	yes	no	no	no	yes	no	no	no	no	no	no	no	no	genetic diversity	no	Nine SSR loci developed from NGS (454) for Stenocereus. The mean values of HE and HO over all loci were 0.306 and 0.234, respectively.
Population genetics	2015	Monteiro, E.R.	10.1016/j.bse.2014.10.006	Brazil	Pilosocereus gounellei	Cactoideae, Cereeae, Cereinae	Pacific	no	no	yes	no	no	no	no	no	no	yes	no	no	no	no	cross-tribe	1 sp. (Pilosocereus gounellei)	Otero-Arnaiz et al. (2004), Terry et al. (2006), Hardesty et al. (2008). Phyllocactae-Echinocereinae (Polaskia chichipe), Cactae (Astrophytum asterias, Ariocarpus bravoanus, Echinocactus grusonii)	no	yes	no	no	no	genetic diversity	no	Low genetic diversity. Use of heterologous primers
Phylogeography	2015	Ornelas, J.F.	10.1093/jhered/esu113	Mexico	Rhipsalis baccifera	Cactoideae, Rhipsalideae	Nearctic/Transition Mexican region	yes	yes	no	no	no	no	no	yes	no	yes	yes	no	no	no	no	no	no	no	no	yes	no	yes	historical demography	yes (Quaternary Climatic Change)	Range expansion and population connectivity with distribution shifted to the lowlands during the LGM
Population genetics	2015	Samah, S.	10.1007/s11105-015-0908-4	Mexico	Opuntia sp.	Opuntioideae, Opuntieae	Mesomaerican	no	no	yes	no	no	no	no	no	no	yes	no	no	no	no	cross-species	91 spp. (Opuntia sp.)	Helsen et al. (2007), Caruso et al. (2010), Erre et al. (2011). Opuntia echios	yes	yes	no	no	no	taxonomy	no	Species delimitation (clustering and fingerprint of SSR markers)/ population structure
Population genetics	2015	Schwabe, A.L.	10.1007/s10592-014-0671-3	United States	Sclerocactus glaucus	Cactoideae, Cacteae	Mesoamerican	yes	no	yes	no	no	no	no	no	yes	yes	no	yes	no	no	no	no	no	yes	yes	no	no	no	hybridization, taxonomy	no	Genetic integrity of S. glaucus is intact despite some hybridization
Population genetics	2016	Bustamante, E.	10.1371/journal.pone.0152329	Mexico	Stenocereus thurberi	Cactoideae, Phyllocacteae, Echinocereinae; Cactoideae, Cereeae, Cereinae	Mesomaerican	no	no	no	no	yes	no	no	no	no	yes	no	no	no	no	no	no	no	no	no	no	no	no	genetic diversity	no	High genetic variability within populations and not correlated with geographic distance. presence of moderate gene flow
Population genetics	2016	Gutiérres-Flores, C.	10.1016/j.ppees.2016.06.003	Mexico	Pachycereus pringlei	Cactoideae, Phyllocacteae, Echinocereinae	Mesoamerican	no	no	yes	no	no	no	yes	yes	no	yes	yes	no	no	no	no	no	no	no	no	no	no	yes	historical demography	yes (Geological process, Quaternary Climatic Change)	North/south pattern, suggesting the southern region as a refugium during LGM. This pattern is also explained by ENM and mating system
Phylogeography	2016	Menezes, M.O.T.	10.1016/j.jaridenv.2016.08.006	Brazil	Pilosocereus catingicola and Pilosocereus arrabidae	Cactoideae, Cereeae, Cereinae	Nearctic/Transition Mexican region	yes	no	no	no	no	no	no	no	yes	no	yes	no	no	no	no	no	mo	no	no	yes	no	yes	historical demography	yes (Quaternary Climatic Change, Riverine)	P. arrabidae grop is not monophyletic and with low genetic diversity. Species divergence dated on Pleistocene
Population genetics	2016	Fava, W.S.	10.1016/j.bse.2016.02.008	Brazil	Echinopsis rhodotricha	Cactoideae, Cereeae, Trichocereinae	Pacific	no	no	yes	no	no	no	no	no	no	yes	no	no	no	yes	cross-subfamily	13 spp. (Opuntioideae, Cactae, Cereeae, Thricocereeiae)	no	no	yes	no	no	no	genetic diversity	no	12 SSR loci developed for Echinopsis and transferred for other 13 species. The expected and observed heterozygosities range from 0.00 to 0.83 and 0.00 to 0.66, respectively.
Population genetics	2016	Fernandes, V.N.A.	10.1016/j.bse.2015.11.003	Brazil	Cereus sp.	Cactoideae, Cereeae, Cereinae	Pacific	no	no	yes	no	no	no	no	no	no	yes	no	no	no	no	cross-tribe	1 sp. (Cereeae, Cereus)	Otero-Arnaiz et al. (2004), Terry et al. (2006), Hughes et al. (2008), Hardesty et al. (2008). Phyllocactae-Echinocereinae (Polaskia chichipe), Cactae (Ariocarpus bravoanus, Astrophytum asterias, Echinocactus grusonii)	no	no	no	no	no	genetic diversity	no	Three geographically structured groups for mandacaru (Cereus) species
Population genetics	2016	Ossa, C.G.	10.1007/s11033-016-4069-9	Chile	Echinopsis chiloensis	Cactoideae, Cereeae, Trichocereinae	Chacoan	no	no	yes	no	no	no	no	no	no	yes	no	no	no	yes	no	no	no	no	no	no	no	no	genetic diversity	no	12 SSR loci developed for Echinopsis species. the observed (Ho) and expected (He) heterozygosity ranged from 0.0 to 0.80 and from 0.10 to 0.76, respectively.
Phylogeography	2016	Perez, M.P.	10.1038/hdy.2016.17	Brazil	Plosocereus aurisetus and Pilosocereus machrisii	Cactoideae, Cereeae, Cereinae	Nearctic/Transition Mexican region	yes	no	yes	no	no	no	no	no	no	yes	yes	no	no	no	cross-species	1 spp. (Pilosocereus species group)	Perez et al. (2011). Cereeinae (Pilosocereus machrisii)	no	no	yes	no	yes	historical demography	yes (Quaternary Climatic Change)	Vicariance process was the primary driver of speciation of both species, considering a refuge mode for P. aurisetus and soft vicariance for P. machrisii
Population genetics	2016	Fava, W.S.	10.1016/j.bse.2016.02.008	Brazil	Echinopsis rhodotricha	Cactoideae, Cereeae, Trichocereinae	Pacific	no	no	yes	no	no	no	no	no	no	yes	no	no	no	yes	cross-subfamily	13 spp. (Opuntioideae, Cactae, Cereeae, Thricocereeiae)	no	no	yes	no	no	no	genetic diversity	no	12 SSR loci developed for Echinopsis and transferred for other 13 species. The expected and observed heterozygosities range from 0.00 to 0.83 and 0.00 to 0.66, respectively.
Phylogeography	2017	Conejo-Romero, A.	10.1371/journal.pone.0175905	Mexico	Cephalocereus columna-trajani	Cactoideae, Phyllocacteae, Echinocereinae	Mesomaerican	yes	no	no	no	no	no	no	yes	no	no	yes	no	no	no	no	no	no	no	no	yes	no	yes	historical demography	yes (Geological process, Quaternary Climatic Change)	Expansion following the warm conditions of interglacials, in accordance with the Glacial Refuge Hypothesis. Contraction during LGM
Phylogeography	2017	Franco, F. F.	10.1002/ece3.3458	Brazil	Cereus fernambucensis subsp. fernambucensis, Cereus fernambucensis subsp. sericifer, and Cereus insularis	Cactoideae, Cereeae, Cereinae	Chacoan	yes	yes	no	no	no	no	no	no	no	no	yes	no	no	no	no	no	no	no	no	yes	no	yes	historical demography	yes (Geological process, Quaternary Climatic Change)	Divergence in middle Pleistocene, colonization from south to north followed by fragmentation.
Population genetics	2017	Maya-Garcia, R.	10.1016/j.pld.2016.09.005	Mexico	Mammillaria pectinifera	Cactoideae, Cacteae	Mesomaerican	no	no	yes	no	no	no	no	no	no	yes	no	no	no	no	cross-genus	1 spp. (Mammilaria sp.)	Otero-Arnaiz et al. (2005), Solórzano et al. (2009). Cactae (Mammillaria crucigera), Phyllocactae-Echinocereinae (Polaskia chichipe)	no	yes	no	no	no	genetic diversity	no	High genetic diversity, heterozygote deficiency, recent bottleneck, low population genetic differentiation, and high values of connectivity
Population genetics	2017	Pan, L.	10.1016/j.scienta.2017.06.053	China	Hylocereus spp.	Cactoideae, Phyllocacteae, Hylocereinae	South American Transition zone	no	no	yes	no	no	no	no	no	no	yes	no	no	no	yes	no	no	no	no	yes	no	no	no	genetic diversity	no	21 SSR loci developed for Hylocereus. He values ranged from 0.3022 to 0.9632, with an average of 0.6956
Population genetics	2017	Quipildor, V.B.	-	Argentina	Echinopsis terscheckii	Cactoideae, Cereeae, Trichocereinae	Mesomaerican	no	no	no	yes	no	no	no	no	no	yes	no	no	no	no	no	no	no	no	yes	no	no	no	genetic diversity	no	Populations were genetically diverse and showed significant SGS.
Population genetics	2017	Solorzano, S.	https://www.redalyc.org/pdf/610/61051413004.pdf	Mexico	Mammillaria hernandezi, Mammillaria kraehenbuehlii, Mammillaria napina	Cactoideae, Cacteae	Transition Mexican region	no	no	yes	no	no	no	no	no	no	yes	no	no	no	no	cross-species	3 spp. (Mammilaria sp.)	Solórzano et al. (2009), Cactae (Mammillaria crucigera)	no	yes	no	no	no	genetic diversity	no	Heterozygotic deficiency; high gene flow; genetic drift
Population genetics	2018	Alvarado-Sizzo, H.	10.1371/journal.pone.0190385	Mexico	Stenocereus griseus species complex	Cactoideae, Phyllocacteae, Echinocereinae	Nearctic/Transition Mexican region	no	no	yes	no	no	no	yes	yes	yes	yes	yes	no	yes	no	cross-species	1 sp. (Stenocereus griseus)	Otero-Arnaiz (2004), Otero-Arnaiz (2005), Cruse-Sanders (2013), Garza et al. (2015). Phyllocactae-Echinocereinae (Polaskia chichipe, Stenocereus stellatus, S. gummosus)	yes	no	no	no	no	taxonomy	no	Resolve four species and describe a new one
Population genetics	2018	Garcia-Morales, E.	10.1002/ece3.4657	Mexico	Opuntia microdasys	Opuntioideae, Opuntieae	Mesoamericann/Transition Mexican region	no	no	no	no	yes	no	no	no	no	yes	no	no	no	no	no	no	no	no	yes	no	no	no	genetic diversity	no	Genotypic diversity among clumps varied between populations; diversity decreased while clonal dominance increased, and the most variation occurred among clumps.
Population genetics	2018	Khan, G.	10.1371/journal.pone.0195475	Brazil	Pilosocereus aureispinus	Cactoideae, Cereeae, Cereinae	Pacific	yes	no	yes	no	no	no	no	no	no	yes	no	no	no	no	cross-species	1 spp. (Pilosocereus aureispinus)	Perez et al. (2011). Cereeinae (Pilosocereus machrisii)	no	yes	no	no	no	genetic diversity	no	High levels of genetic diversity; low population structure
Population genetics	2018	Khan, G.	10.1080/14772000.2017.1359215	Brazil	Pilosocereus jauruensis	Cactoideae, Cereeae, Cereinae	Pacific	yes	no	yes	no	no	no	no	no	no	yes	yes	no	yes	no	cross-species	1 sp. (Pilocereus jauruensis)	Perez et al. (2011). Cereeinae (Pilosocereus machrisii)	não	yes	no	no	no	genetic diversity, taxonomy	no	Existence of two distinct taxa/evolutionary lineages
Population genetics	2018	Larridon, I.	10.1007/s12225-018-9780-3	Chile	Copiapoa subsection Cinerei	Cactoideae, incertae sedis	Chacoan	yes	no	yes	no	no	no	no	yes	no	yes	no	no	yes	no	cross-tribe	2 spp. (Copiapoa subsection Cinerei)	Terry et al. (2006), Hardesty et al. (2008). Cactae (Echinocactus grusonii, Astrophytum asterias)	yes	yes	no	no	no	genetic diversity, taxonomy	no	High genetic diversity, low population structure, even between species
Population genetics	2018	Quipildor, V.B.	10.1111/jbi.13106	Argentina	Echinopsis terscheckii	Cactoideae, Cereeae, Trichocereinae	-	yes	yes	no	yes	no	no	no	yes	no	yes	yes	no	no	no	no	no	no	no	yes	no	no	yes	historical demography	yes (Geological process, Quaternary Climatic Change)	Divergence of north and south groups of E. terscheckii populations reflect long-lasting persistence through climatic cycles
Population genetics	2018	Rayamajhi, N.	10.1007/s10709-018-0024-0	United States	Sclerocactus brevihamatus subsp. tobuschii, Sclerocactus brevihamatus subsp. brevihamatus	Cactoideae, Cacteae	Mesoamerican	no	no	yes	no	no	no	no	no	no	yes	no	yes	no	yes	no	no	no	no	yes	no	no	no	genetic diversity	no	Hybridization between the two subspecies may occur, but one species is clearly differentiated genetically from the other
Phylogeography	2018	Silva, G.A.R.	10.1111/jbi.13107	Brazil	Cereus hildmannianus	Cactoideae, Cereeae, Cereinae	Nearctic/Transition Mexican region	yes	yes	no	no	no	no	no	yes	yes	yes	yes	no	no	no	no	no	no	no	no	yes	no	yes	historical demography	yes (Geological process, Quaternary Climatic Change)	Major population divergence in Plio-Pleistocene involving populations expansions across ecologically diverse regions.
Population genetics	2019	Bombonato, J.R.	10.1590/1678-4685-GMB-2017-0293	Brazil	Cereus insularis, Cereus fernambucensis fernambucensis, Cereus fernambucensis sericifer, Cereus jamacaru	Cactoideae, Cereeae, Cereinae	Chacoan	no	no	yes	no	no	no	no	no	no	yes	no	no	no	no	cross-tribe	3 spp. (Cereeae, Cereus sp.)	Hughes et al. (2008), Hardesty et al. (2008), Otero-Arnaiz et al. (2004), (Perez et al., 2011). Cereeinae (Pilosocereus machrisii), Cactae (Ariocarpus bravoanus, Echinocactus grusonii)	no	yes	no	no	no	genetic diversity	no	20 SSR loci transferable for Cereus. Tested the Ho, He, and Fst
Population genetics	2019	Ossa, C.G.	10.1093/aob/mcy235	Chile	Echinopsis chiloensis var. chiloensis	Cactoideae, Cereeae, Trichocereinae	Mesoamericann/Transition Mexican region	no	no	yes	no	no	no	no	yes	no	yes	yes	no	no	no	same-species	no	Ossa et al. (2016). Cereeae - Trichocereinae (Echinopsis chiloensis)	no	no	no	no	yes	genetic diversity	yes (Quaternary Climatic Change)	Decline in genetic diversity towards high latitudes; significant IBD; contractions in wet periods; expansion arid periods
Population genetics	2019	Paz-Guerrero, F.	10.1007/s10722-018-00737-7	Mexico	Stenocereus quevedonis	Cactoideae, Phyllocacteae, Echinocereinae	Nearctic/Transition Mexican region	no	no	yes	no	no	no	no	no	no	yes	no	no	no	no	cross-genus	1 spp. (Stenocereus quevedonis)	Cruse-Sanders et al. (2013), Garza et al. (2015), Otero-Arnaiz et al. (2004). Phyllocactae-Echinocereinae (Polaskia chichipe, Stenocereus stellatus, S. gummosus)	no	yes	no	no	no	genetic diversity	no	Low genetic differentiation among populations; overall genetic flow; drift equilibrium
Population genetics	2019	Zumwalde, B.A.	10.1002/aps3.11302	United States	Echinomastus johnsonii, Echinomastus erectocentrus var. erectocentrus, Echinomastus erectocentrus var. acunensis, Echinomastus intertextus	Cactoideae, Cacteae	Mesoamericann/Transition Mexican region	no	no	yes	no	no	yes	no	no	no	yes	no	no	no	yes	no	no	no	no	no	no	no	no	genetic diversity	no	14 SSR developed for E. johnsonii, E. erectocentrus var. erectocentrus, E. erectocentrus var. acunensis, E. intertextus levels of observed and expected heterozygosity ranged from 0.000 to 1.000 and 0.000 to 0.917
Population genetics	2020	Fava, W.S.	10.1007/s11033-019-05064-3	Brazil	Cereus bicolor, Cleistocactus baumannii, Echinopsis rhodotricha, Frailea cataphracta, Frailea schilinzkyana, Gymnocalycium anisitsii, Harrisia balansae, Harrisia tortuosa, Hylocereus setaceus, Lepismium lumbricoides, Opuntia elata, O. retrorsa, Pereskia sacharisa, Praecereus saxicola, Rhipsalis baccifera, Stetsonia coryne	Cactoideae, Cereeae, Cereinae	Nearctic/Transition Mexican region	no	no	yes	no	no	no	no	no	no	no	no	no	no	no	cross-subfamily	16 spp. (Cactoideae, Opuntioedeae)	Ossa et al. (2016), Fava et al. (2016) (Echinopsis rhodotricha, Echinopsis chiloensis)	no	yes	no	no	no	genetic diversity	no	At least, 18 nuclear SSR loci and 11 cp SSR transferable from Pinus, Echinopsis, and Angiosperm.
Population genetics	2020	Fraga, D.A.	10.1016/j.jnc.2020.125823	Brazil	Coleocephalocereus purpureus	Cactoideae, Cereeae, Cereinae	South American Transition zone	no	no	yes	no	no	no	no	no	no	yes	no	no	no	yes	no	-	no	no	yes	no	no	no	genetic diversity	no	Ten SSR loci using NGS were developed for Coleocephalocereus purpureus. The mean values of HE were 0.78 to 0.99., respectively.
Population genetics	2020	Khan, G.	10.1016/j.ympev.2019.106642	Brazil	Melocactus sp.	Cactoideae, Cereeae, Cereinae	Parana	no	no	no	no	no	yes	no	no	no	yes	no	yes	no	no	no	no	no	no	no	no	no	no	hybridization	no	Used Rad-Seq (3,700 SNPs) and found most hybrids are F1
Population genetics	2020	Silva, G.A.R.	10.1007/s10531-020-01934-6	Brazil	Uebelmannia sp.	Cactoideae, Cereeae, Rebutiinae	Parana	no	no	yes	no	no	no	no	no	no	yes	no	no	no	no	no	-	no	no	yes	no	no	no	genetic diversity	no	Moderate-to-high levels of genetic diversity in a microendemic genus; high population structure
Population genetics	2021	Arakaki, M.	10.2985/026.027.0112	Peru	Haageocereus sp. and Espostoa sp.	Cactoideae, Cereeae, Trichocereinae	Chacoan	yes	no	yes	no	no	no	yes	no	no	yes	no	yes	no	no	cross-genus	2 spp. (Espostoa sp.)	Arakaki et al. (2010)	no	no	no	no	no	hybridization	no	Hybrids between Espostoa and Haageocereus are present and that hybridization has gone beyond the F1 generation,
Population genetics	2021	Gutiérrez, A.V.	10.1590/0001-3765202120201778	Argentina	Stetsonia coryne	Cactoideae, Cereeae, Rebutiinae	Chacoan	no	no	yes	no	no	no	no	no	no	yes	no	no	no	yes	cross-tribe	5 spp. (Notocacteae, Cereinae, Trichocereinae)	no	no	yes	no	no	no	genetic diversity	no	15 SSR loci developed from ddRAD-Seq data and transferred to species from different tribes and subtribes. Genetic diversity evaluated on 10 individuals.
Phylogeography	2021	Juárez-Miranda, A.I.	10.5091/plecevo.2021.1773	Mexico	Cephalocereus nizandensis	Cactoideae, Phyllocacteae, Echinocereinae	Nearctic/Transition Mexican region	yes	no	no	no	yes	no	no	no	no	yes	yes	no	no	no	no	no	no	no	yes	yes	no	yes	historical demography	yes (Quaternary climatic changes)	C. nizandensis has a high diversity and moderate genetic differentiation. The species has undergone a process of population expansion that began 150,000 years ago
Population genetics	2021	Perez, M.F.	10.1101/2020.12.23.424219v1.abstract	Brazil	Pilosocereus aurisetus group	Cactoideae, Cereeae, Cereinae	South American Transition zone	yes	yes	no	no	no	yes	no	no	no	no	yes	no	yes	no	no	no	no	yes	no	no	no	no	taxonomy	no	Proposal of a new method; resolve five species using coalescent-based approach
- not available

## Sheet: Table S2
Table S2. Summary of reviewed studies on evolutionary genetics of cacti classified as the main topic "Phylogeny".
Main Topic	Publication year	First author	DOI	Author Country	Taxon	Clade	Geographic Region	cpDNA	mtDNA	nrDNA	SSR	Enzymes	Dominant Marker	Genome wide markers	Traits/Morphometry	Species Distribution Modeling	Phylogenetics apphroach	Population Genetics approach	Phylogeographic apphroach	Hybridization approach	Species delimitation	Taxonomic implication	Conservation implications	Divergence time calibration	Ancestral trait reconstruction	Biogeographical reconstruction	Traditional phylogenetic methods	Coalescent-based methods	Taxon-specific goals	Biogeographic hypothesis(es)	Main Result	DOI
Phylogeny	1997	Cota, J.H.	10.2307/2419826	United States	genus Ferocactus	Cactoideae; Cacteae; Echinocactinae	-	yes	no	no	no	no	no	no	no	no	yes	no	no	no	no	yes	no	no	no	no	yes	no	phylogenetic inference	no	Paraphyletic or polyphyletic origin of Ferocactus from an Echinocactus-like ancestor, with the evolution of at least three major lineages within the genus, no support for the phylogenetic relationship of Ferocactus with North American columnar cacti	10.2307/2419826
Phylogeny	1997	HershkovitzI, M.A.	10.2307/1224092	United States	Caryophyllales	-	-	no	no	yes	no	no	no	no	no	no	yes	no	no	no	no	no	no	no	no	no	yes	no	no	no	Aridity-adapted lineages of the angiosperm family Portulacaceae are closely related to Cactaceae	10.2307/1224092
Phylogeny	2002	Butterworth, C.A.	10.1043/0363-6445-27.2.257	United States	Tribe Cacteae	Cactaceae; Cactoideae	-	yes	no	no	no	no	no	no	no	no	yes	no	no	no	no	no	no	no	no	no	yes	no	phylogenetic inference	no	Aztekium-Geohintonia represents an early divergence in the tribe, clades containing genera having ribbed stems are basal to those that develop tubercles.	10.1043/0363-6445-27.2.257
Phylogeny	2002	Hartmann, S.	10.1043/0363-6445-27.2.257	United States	genus Lophocereus + Subtribe Pachycereinae	Cactoideae; Phyllocacteae; Echinocereinae	-	yes	no	no	no	no	no	no	no	no	yes	no	no	no	no	yes	no	no	no	no	yes	no	phylogenetic inference	no	Lophocereus placed within Pachycereus as sister group to the hummingbird-pollinated P. marginatus	10.1043/0363-6445-27.2.257
Phylogeny	2002	Nyffeler, R.	10.3732/ajb.89.2.312	United States	Cactaceae family	-	-	yes	no	no	no	no	no	no	no	no	yes	no	no	no	no	yes	no	no	no	no	yes	no	phylogenetic inference	no	Gymnocalycium, Stetsonia, and Uebelmannia take a basal position in BCT, Blossfeldia was found as the first divergent taxa of Cactoideae subfamily, the tribe Cacteae was recovered as sister to a largely unresolved clade of Calymmanthium, Copiapoa, and Frailea, the two tribes Cereeae and Trichocereeae, and parts of the tribes Notocacteae and Rhipsalideae.	10.3732/ajb.89.2.312
Phylogeny	2003	Arias, S.	10.1043/02-17.1	Mexico	genus Pachycereus + Pachycereinae	Cactoideae; Phyllocacteae; Echinocereinae	-	yes	no	yes	no	no	no	no	no	no	yes	no	no	no	no	no	no	no	no	no	yes	no	phylogenetic inference	no	Pachycereus is paraphyletic and Pachycereinae can be divided into three major clades (Pachycereus group, Cephalocereus group, Lemaireocereus group)	10.1043/02-17.1
Phylogeny	2003	Griffith, M.P.	http://www.jstor.org/stable/41425511	United States	genus Opuntia	Cactaceae; Opuntoideae	Nearctic/Mexican Transition region	yes	no	yes	no	no	yes	no	yes	no	yes	yes	no	yes	no	no	no	no	no	no	yes	no	hydridization	no	Evidence of hybridization	http://www.jstor.org/stable/41425511
Phylogeny	2004	Butterworth, C.A.	10.3732/ajb.91.7.1086	United States	genus Mammillaria ("Mammilloid clade")	Cactoideae; Cacteae	-	yes	no	no	no	no	no	no	no	no	yes	no	no	no	no	no	no	no	no	no	yes	no	phylogenetic inference	no	Mammillaria is not monophyletic and genus Mammilloydia (synonym Mammillaria) is embedded within a ‘‘core’’ group of Mammillaria species	10.3732/ajb.91.7.1086
Phylogeny	2005	Arias, S.	10.1007/s10265-005-0225-3	Mexico	genus Peniocereus + Pachycereeae + Hylocereeae	Cactoideae; Echinocereeae	-	yes	no	no	no	no	no	no	no	no	yes	no	no	no	no	yes	no	no	no	no	yes	no	phylogenetic inference	no	Phylogenetic analyses support neither the monophyly of Peniocereus nor the monophyly of tribe Pachycereeae	10.1007/s10265-005-0225-3
Phylogeny	2005	Butterworth, C.A.	10.1600/036364405775097806	United States	genus Pereskia	Pereskioideae	-	yes	no	no	no	no	no	no	no	no	yes	no	no	no	no	yes	no	no	no	no	yes	no	phylogenetic inference	no	Pereskia is paraphyletic. Three major clades were found: 1) P. aculeata + Andean species, 2) six species of southeastern Brazil, Paraguay, Uruguay, Argentina, and Bolivia, 3) species of southern Central America and the Caribbean.	10.1600/036364405775097806
Phylogeny	2005	Edwards, E.J.	10.3732/ajb.92.7.1177	United States	Cactaceae family	-	Mesoamerican/Pacific	yes	yes	yes	no	no	no	no	no	no	yes	no	no	no	no	no	no	no	yes	no	yes	no	phylogenetic inference	no	Basal split in Cactaceae between a clade of eight Pereskia species, centered around the Caribbean basin, and all other cacti. Major cactus lineages probably originated in southern or west-central South America.	10.3732/ajb.92.7.1177
Phylogeny	2006	Butterworth, C.A.	10.2985/1070-0048(2006)12[3:RNPITP]2.0.CO;2	United States	genus Blossfeldia	Cactoideae; Notocacteae	South American Transition zone/South Brazillian	yes	no	no	no	no	no	no	no	no	yes	no	no	no	no	yes	no	no	no	no	no	no	phylogenetic inference	no	Blossfeldia possesses the rpoC1 intron, thus supporting Nyffeler’s previous findings. Proposed a new tribe, Blossfeldieae.	10.2985/1070-0048(2006)12[3:RNPITP]2.0.CO;2
Phylogeny	2006	Edwards, E.J.	10.1086/504605	United States	genus Pereskia	Pereskioideae	Mesoamerican/Pacific	no	no	no	no	no	no	no	yes	no	no	no	no	no	no	no	no	no	yes	no	no	no	trait reconstruction	no	Pereskia exhibits ecological water use patterns that are very similar to those of the leafless, stem-succulent cacti.	10.1086/504605
Phylogeny	2007	Nyffeler, R.	10.3732/ajb.94.1.89	Switzerland	clade ACPT	-	-	yes	yes	no	no	no	no	no	no	no	yes	no	no	no	no	yes	no	no	no	no	yes	no	phylogenetic inference	no	Tribe Anacampseroteae is the sister group of the family Cactaceae	10.3732/ajb.94.1.89
Phylogeny	2007	Ritz, C.M.	10.3732/ajb.94.8.1321	Germany	genus Rebutia	Cactoideae; Trichocereeae	South American Transition zone/Chacoan	yes	no	no	no	no	no	no	no	yes	yes	no	no	no	no	no	no	no	no	yes	yes	no	phylogenetic inference	yes (Geological Process)	Rebutia s.l. and Echinopsis s.l. are not monophyletic and the spatial split between the clades was probably caused by the Andean uplift and the concurrent formation of intracontinental marine basins in the Tertiary	10.3732/ajb.94.8.1321
Phylogeny	2008	Bandhu, D.A	10.1080/00087114.2008.10589604	India	genus Melocactus	Cactoideae; Cereeae	Mesoamerican/Pacific	no	no	no	no	no	yes	no	no	no	yes	no	no	no	no	no	no	no	no	no	no	no	phylogenetic inference	no	RAPD markers revealed M. curvispinus as an original species of the group with a wide assemblage of M. peruvianus, M. bahiensis ssp. bahiensis f. acispinosus and M. zehntneri. M. bahiensis ssp. bahiensis f. acispinosus were claimed as separate species and separated out from M. oreas group as well as M. zehntneri from M. violaceus group	10.1080/00087114.2008.10589604
Phylogeny	2008	Butterworth, C.A.	10.2985/1070-0048-14.1.46	United States	genus Pereskia	Pereskioidea	-	yes	yes	yes	no	no	no	no	no	no	yes	no	no	no	no	no	no	no	no	no	yes	ni	phylogenetic inference	no	This study clearly shows a basal split in the cacti between a clade of Caribbean-basin-centered Pereskia species and all other cacti. Furthermore, hypothesis testing strongly supports the basal Pereskia hypothesis	10.2985/1070-0048-14.1.46
Phylogeny	2008	Das, A.B.	10.1508/cytologia.73.179	India	genus Astrophytum	Cactoideae; Cacteae	Nearctic/Mexican Transition region	no	no	no	no	no	yes	no	no	no	no	no	no	no	no	no	no	no	no	no	no	no	phylogenetic inference	no	The amplification products in PCR generated RAPD analysis showed a high correlation of A. asterias with A. aterias and A. capricorne with A. ornatum that were also confirmed from the karyotype analysis	10.1508/cytologia.73.179
Phylogeny	2009	Griffith, M.P.	10.1086/593048	United States	subfamily Opuntoideae	Cactaceae; Opuntoideae	-	yes	no	yes	no	no	no	no	no	no	yes	no	no	no	no	yes	no	no	no	no	yes	no	no	no	Opuntioideae are monophyletic; the subfamily is made up of four major lineages	10.1086/593048
Phylogeny	2009	Griffith, M.P.	10.25223/brad.n27.2009.a12	United States	subfamily Opuntoideae	Cactaceae; Opuntoideae	-	no	no	no	no	no	no	no	yes	no	yes	no	no	yes	no	no	no	no	yes	no	no	no	hydridization	no	Opuntioideae may have been diminutive, early deciduous, possibly geophytic plants. The polyphyletic genera Maihueniopsis and Puna possess many characters plesiomorphic for Opuntioideae	10.25223/brad.n27.2009.a12
Phylogeny	2009	Helsen, P.	10.1111/j.1095-8312.2008.01141.x	Belgium	genus Opuntia	Cactaceae; Opuntoideae	Pacific	yes	no	yes	no	no	no	no	yes	no	yes	no	yes	no	no	no	yes	no	no	no	yes	no	phylogenetic inference	no	Little genetic distinction among the currently identified species, despite restricted gene flow and limited long distance dispersal within the archipelago	10.1111/j.1095-8312.2008.01141.x
Phylogeny	2010	Korotkova, N.	10.3372/wi.40.40201	Germany	genus Pfeiffera and Lymanbensonia	Cactoideae; Lymanbensonieae	-	yes	no	no	no	no	no	no	no	no	yes	no	no	no	no	yes	no	no	no	no	yes	no	phylogenetic inference	no	Lymanbensonia as an independently evolved lineage of epiphytic Cactaceae within a new tribe Lymanbensonieae	10.3372/wi.40.40201
Phylogeny	2010	Ocampo, G.	10.3732/ajb.1000227	United States	Suborder Cactineae	-	-	yes	no	no	no	no	no	no	no	no	yes	no	no	no	no	no	no	yes	yes	yes	yes	no	phylogenetic inference, biogeography	no	The ACPT clade was strongly supported as monophyletic, however, relationships among families remain uncertain; The age of Cactineae was estimated to be 18.8 Myr; The C3 photosynthetic metabolism is the ancestral pathway; a shift to C4 in Portulacaceae; five independent origins of CAM metabolism.	10.3732/ajb.1000227
Phylogeny	2011	Arakaki, M.	10.1073/pnas.1100628108	United States	Cactaceae family	-	-	yes	no	yes	no	no	no	no	no	no	yes	no	no	no	no	no	no	yes	no	no	yes	no	phylogenetic inference	yes (Neogene aridification, Geological Process)	Cactus lineage diverged from its closest relatives ≈35 million years ago (Ma). However, major diversification events wer in the late Miocene (≈10–5 Ma). Major cactus radiations were contemporaneous with those of South African ice plants and North American agaves	10.1073/pnas.1100628108
Phylogeny	2011	Bárcenas, R.T.	10.1111/j.1096-0031.2011.00350.x	Mexico	Cactaceae	Cactaceae	-	yes	no	no	no	no	no	no	no	no	yes	no	no	no	no	yes	no	no	no	no	yes	no	phylogenetic inference	no	Three main subfamilies recovered with high support	10.1111/j.1096-0031.2011.00350.x
Phylogeny	2011	Calvente, A.	10.1086/660881	Brazil	genus Rhipsalis	Cactoideae; Rhipsalideae	Chacoan/Parana/South Brazillian	yes	no	yes	no	no	no	no	yes	no	yes	no	no	no	no	yes	no	no	yes	yes	yes	no	phylogenetic inference, trait reconstruction	no	Formation of several lineages on Brazilian coastal and expansion to other continents	10.1086/660881
Phylogeny	2011	Calvente, A.	10.1016/j.ympev.2011.01.001	Brazil	Rhipsalideae	Cactoideae; Rhipsalideae	Chacoan/Parana	yes	no	yes	no	no	no	no	yes	no	yes	no	no	no	no	yes	no	no	yes	no	yes	no	phylogenetic inference, trait reconstruction	no	Presence of 4 main clades according to genera delimitations	10.1016/j.ympev.2011.01.001
Phylogeny	2011	Demaio, P.H.	10.3732/ajb.1100054	Argentina	genus Gymnocalycium	Cactoideae; Cereeae; Rebutinae	Chacoan/Parana	yes	no	no	no	no	no	no	yes	no	yes	no	no	no	no	yes	no	no	yes	no	yes	no	phylogenetic inference, trait reconstruction	no	Seed morphology as na important trait for classification of groups within the genus, classification of major groups within this genus	10.3732/ajb.1100054
Phylogeny	2011	Guerrero, P.	10.1007/s00606-011-0512-5	Chile	Eriosyce subgen. Neoporteria	Cactoideae; Notocacteae	Chacoan/Parana/South Brazillian	yes	no	no	no	no	no	no	yes	yes	yes	no	no	no	no	yes	yes	no	no	no	yes	no	phylogeny, biogeography	no	Proposed systematics changes	10.1007/s00606-011-0512-5
Phylogeny	2011	Hernández-Hernández, T.	10.3732/ajb.1000129	Mexico	Cactaceae family	-	-	yes	no	yes	no	no	no	no	yes	no	yes	no	no	no	no	no	no	no	yes	no	yes	no	phylogenetic inference		Paraphyly of subfamily Pereskioideae and the monophyly of subfamilies Opuntioideae and Cactoideae; Cactoideae splits into two clades: Cacteae, including North American globose and barrel-shaped members, and core Cactoideae, including the largest diversity of growth forms distributed throughout the American continent.	10.3732/ajb.1000129
Phylogeny	2011	Korotkova, N.	10.3732/ajb.1000502	Germany	Rhipsalideae	Cactoideae; Rhipsalideae	Chacoan/Parana/South Brazillian	yes	no	no	no	no	no	no	no	no	yes	no	no	no	no	yes	no	no	no	no	yes	no	phylogentic inference	no	Family-level phylogeny + species (OTUs) assignment tests: 62 of 64 OTUs (97%) correctly identified	10.3732/ajb.1000502
Phylogeny	2011	Mosti, S.	-	Italy	genus Rebutia	Cactoideae; Cereeae; Rebutinae	-	yes	no	no	no	no	no	no	yes	no	yes	no	no	no	no	yes	no	no	no	no	yes	no	phylogenetic inference	no	Circunscription of subg. Aylostera according to phylogenetic and morphological data	-
Phylogeny	2012	Albesiano, S.	-	Colombia	genus Trichocereus	Cactoideae; Cereeae; Trichocereinae	Chacoan/Parana/South Brazillian	yes	no	no	no	no	no	no	yes	no	yes	no	no	no	no	yes	no	no	no	no	yes	no	phylogenetic inference	no	Genus considered monophyletic and identification of synapomorphies of this genus	-
Phylogeny	2012	Majure, LC.	10.3732/ajb.1100375	United States	genus Opuntia	Opuntioideae; Opuntieae	Chacoan/Parana/South Brazillian	yes	no	yes	no	no	no	no	no	no	yes	yes	no	yes	no	yes	no	yes	no	yes	yes	no	phylogenetic inference, biogeography	yes (Neogene aridification)	Andean region recover of ancestral area reconstruction of the group, expanding to East of South America and to North America. Most radiation of the group occurred in North America	10.3732/ajb.1100375
Phylogeny	2012	Ritz, C.M.	10.1016/j.ympev.2012.07.027	Germany	tribe Tephrocacteae	Opuntioidae; Tephrocacteae	Chacoan/Parana/South Brazillian	yes	no	yes	no	no	no	no	yes	no	yes	no	no	no	no	yes	no	no	yes	no	yes	no	phylogenetic inference, trait reconstruction	no	Chloroplast and nuclear gene phylogenies were congruent and broadly coincident with the classification based on gross morphology and seed micro-morphology and anatomy	10.1016/j.ympev.2012.07.027
Phylogeny	2012	Schlumpberger, B.O.	10.3732/ajb.1100288	Germany	genus Echinopsis	Cactoideae; Cereeae; Trichocereinae	Chacoan/Parana/South Brazillian	yes	no	no	no	no	no	no	yes	no	yes	no	no	no	no	yes	no	no	yes	no	yes	no	phylogenetic inference, trait reconstruction	no	Polyphyletic genus with convergent evolution of flower traits	10.3732/ajb.1100288
Phylogeny	2013	Vázquez-Sánchez, M.	10.1080/14772000.2013.775191	Mexico	tribe Cacteae	Cactoideae; Cacteae	Nearctic/Mexican Transition region	yes	no	no	no	no	no	no	no	no	yes	no	no	no	no	yes	no	no	no	yes	no	no	phylogenetic inference, biogeography	yes (Neogene aridification, Geological Process)	Genus circumscriptions, taxonomic diagnosis of Cacteae and origination of tribe Cacteae in the Sierra Madre Oriental and an event dispersion to the Mexican Plateau	10.1080/14772000.2013.775191
Phylogeny	2013	Franck, A.R.	10.1600/036364413X662105	United States	genus Harrisia	Cactoideae; Cereeae; Trichocereinae	Antillean	yes	no	yes	no	no	no	no	no	no	yes	no	no	no	no	yes	no	yes	no	no	yes	no	phylogenetic inference	no	Harrisia probably originated in the Andes and dispersed into Brazil and in the Gran Chaco or the Caribbean.	10.1600/036364413X662105
Phylogeny	2013	Franck, A.R.	10.12705/623.5	United States	genus Harrisia (Carribean species)	Cactoideae; Cereeae; Trichocereinae	Antillean	yes	no	yes	no	no	yes	no	yes	no	yes	yes	no	no	no	yes	no	no	no	no	yes	no	phylogenetic inference	no	Three main groups of Caribean Harrisia: Cuba group, Florida group, and a southern/eastern Greater Antilles-Bahamas	10.12705/623.5
Phylogeny	2013	Majure, L.C.	10.1007/s12228-013-9307-z	United States	genus Opuntia	Opuntioideae; Opuntieae	Nearctic/Antilles	yes	no	yes	no	no	no	no	yes	no	yes	no	no	no	no	yes	no	no	no	no	yes	no	phylogenetic inference	no	Well supported phylogeny; emphasizes the distinctions among O. abjecta, O. militaris, and O. triacantha	10.1007/s12228-013-9307-z
Phylogeny	2013	Majure, L.C.	10.1600/036364413X666688	United States	Tacinga lilae	Opuntioideae; Opuntieae		yes	no	yes	no	no	no	no	yes	no	yes	no	no	no	no	yes	no	no	yes	no	yes	no	phylogenetic inference	no	Phylogeny and traits support Opuntia lilae as a member of Tacinga.	10.1600/036364413X666688
Phylogeny	2013	Plume, O.	10.1600/036364413X670421	United States	Hylocereus megalanthus	Cactoideae; Phyllocacteae; Hylocereinae	Mesoamerican/Antillean	yes	no	yes	no	no	no	no	no	no	yes	no	yes	yes	no	no	no	no	no	no	yes	no	hydridization	no	The species is a taxonomic autopolyploid, derived from a single progenitor species that would be classified as a diploid cytotype of Hylocereus megalanthus	10.1600/036364413X670421
Phylogeny/Phylogeography	2014	Cornejo-Romero, A.	10.4238/2014.January.8.6	Mexico	Mammillaria pectinifera	Cactoideae; Cacteae	Mesoamerican/Antillean	yes	no	no	no	no	no	no	no	no	yes	yes	no	no	no	no	no	yes	no	no	yes	no	phylogenetic inference	no	Populations genetically structured; demographic stability; origin and divergence during Pleistocene tectonics and erosion events	10.4238/2014.January.8.6
Phylogeny	2014	Hernández-Hernández, T.	10.1111/nph.12752	Mexico	Cactaceae	Cactaceae	-	yes	no	no	no	no	no	no	no	no	yes	no	no	no	no	no	no	yes	yes	yes	yes	no	phylogenetic inference, trait reconstruction, biogeography	yes (Neogene aridification)	Cactaceae originated shortly after the Eocene–Oligocene global drop in CO2, and radiation coincided with the expansion of aridity in North America during the late Miocene. Correlation between growth form and pollination syndrome, and state dependence between diversification rate, and pollination and growth-form evolution.	10.1111/nph.12752
Phylogeny	2014	Sánchez, D.	10.1600/036364414X683831	Mexico	genus Echinocereus	Cactoideae; Phyllocacteae; Echinocereinae	-	yes	no	no	no	no	no	no	yes	no	yes	no	no	no	no	yes	no	no	yes	no	yes	no	phylogenetic inference	no	Phylogeny and morphology support the monophyly of Echinocereus if E. pensilisis excluded and reestablished as the monotypic genus Morangaya	10.1600/036364414X683831
Phylogeny	2015	Bendhifi, Z.	10.4238/2015.February.13.21	Tunisia	genus Opuntia	Opuntioideae; Opuntieae	-	no	no	no	no	no	yes	no	no	no	yes	no	no	no	no	no	no	no	no	no	yes	no	phylogenetic inference	no	Efficient primers and divergence among the cultivars studied and exhibited continuous variation that occurred independently of geographic origin.	10.4238/2015.February.13.21
Phylogeny	2015	Larridon, I.	10.3732/ajb.1500168	Belgium	genus Copiapoa	Cactoideae; Notocacteae	South American Transition zone	yes	no	no	no	no	no	no	yes	yes	yes	no	no	no	no	yes	yes	no	yes	yes	yes	no	phylogenetic inference, biogeography	no	Genetic diversity between some species and infraspecific taxa is too low to delimit their boundaries using plastid DNA markers. Recovered relationships are often supported by morphological and biogeographical patterns.	10.3732/ajb.1500168
Phylogeny	2015	Martínez-González, C.R.	10.11646/phytotaxa.222.4.1	Mexico	Nopalxochia phyllanthoides	Cactoideae; Phyllocacteae; Hylocereinae	Nearctic/Mexican Transition region	yes	no	yes	no	no	no	no	yes	no	yes	no	no	no	no	yes	yes	no	no	no	yes	no	phylogenetic inference	no	N. phyllanthoides is to be recognized as na independent taxon, so correcting the previous treatment of a taxon belonging to the genus Disocactus	10.11646/phytotaxa.222.4.1
Phylogeny	2015	Martínez-González, C.R.	10.17129/botsci.247	Mexico	Opuntia leiascheinvariana	Opuntioideae; Opuntieae	Mesoamerican	yes	no	yes	no	no	no	no	yes	no	yes	no	no	no	yes	yes	no	no	no	no	yes	no	phylogenetic inference	no	Description of O. leiascheinvariana	10.17129/botsci.247
Phylogeny	2015	Moreno, N.C.	10.1111/boj.12242	Argentina	genus Lepismium	Cactoideae; Rhipsalideae	South American Transition zone/Chacoan	yes	no	no	no	no	no	no	no	no	yes	no	no	no	no	no	no	yes	yes	yes	yes	no	phylogenetic inference, biogeography	yes (Quaternary climatic changes)	All species were 2n = 22; an ancient duplication event of the 5S rDNA loci and more recent post-speciation, genome restructurings occurred approximately in the middle Miocene, ancestral area: yungas and parana forests. translocation and deletion event	10.1111/boj.12242
Phylogeny	2015	Realini, M.F.	10.1007/s00606-014-1154-1	Argentina	genus Opuntia	Opuntioideae; Opuntieae	-	yes	no	no	no	no	yes	no	no	no	yes	no	no	no	no	no	no	no	no	no	yes	no	phylogenetic inference	no	Close relationships O. salmiana and O. schickendantzii, O. anacantha, O. aurantiaca, O. colubrina, and O. discolor. Unresolved phylogeny	10.1007/s00606-014-1154-1
Phylogeny	2015	Vázquez-Lobo, A.	10.1600/036364415X690094	Mexico	genus Astrophytum	Cactoideae; Cacteae	Nearctic/Mexican Transition region	yes	no	no	no	no	no	no	no	no	yes	no	no	no	no	no	no	yes	no	yes	yes	yes	phylogenetic inference, biogeography	yes (Neogene aridification)	Well-supported phylogeny; divergence during the Late Miocene, (7.7 mya); most probable ancestral area of distribution for the stem group of the genus was the central plateau of the Chihuahuan Desert	10.1600/036364415X690094
Phylogeny	2016	Bárcenas, R.T.	10.1111/cla.12135	Mexico	tribe Cylindropuntieae	Opuntioideae; Cylindropuntieae	-	yes	no	no	no	no	no	no	no	no	yes	no	no	no	no	yes	no	no	no	no	yes	no	phylogenetic inference	no	Redefinition of taxonomic groups and infrageneric classification	10.1111/cla.12135
Phylogeny	2016	Calvente, A.	10.1111/boj.12491	Brazil	genus Pilososcereus	Cactoideae; Cereeae; Cereinae		yes	no	yes	no	no	no	no	yes	no	yes	no	no	no	no	no	no	no	yes	yes	yes	no	phylogenetic inference	no	Paraphyletic Pilosocereus, with P. bohlei and P. gounellei emerging nested in a clade of outgroup species	10.1111/boj.12491
Phylogeny	2016	Cruz, M.Á.	10.3372/wi.46.46112	Mexico	genus Disocactus	Cactoideae; Phyllocacteae; Hylocereinae	Mesoamerican/Mexican Transition region	yes	no	no	no	no	no	no	no	no	yes	no	no	no	no	yes	no	no	no	no	yes	no	phylogenetic inference	no	New circumscription for Disocactus is proposed	10.3372/wi.46.46112
Phylogeny	2017	Franco, F.F.	10.1093/botlinnean/bow010	Brazil	genus Cereus	Cactoideae; Cereeae; Cereinae	Chacoan/Parana/Boreal Brazil/South Brazillian	yes	no	yes	no	no	no	no	no	no	yes	no	no	no	no	no	no	yes	no	yes	yes	no	phylogenetic inference, biogeography	yes (Geological Process, Quaternary Climatic Changes)	Plio-pleistocene diversification; Cerrado as geographic ancestral geographic area	10.1093/botlinnean/bow010
Phylogeny	2016	Ritz, C.M.	10.1007/s00606-016-1296-4	Germany	genus Aylostera	Cactoideae-Cereeae-Rebutiinae	South American Transition zone	yes	no	no	no	no	yes	no	yes	no	yes	yes	no	no	yes	yes	no	no	no	no	yes	no	phylogenetic inference	no	The molecular data revealed three major clades which are characterized by unique combinations of morphological characters; recognition of new species	10.1007/s00606-016-1296-4
Phylogeny	2017	Korotkova, N.	10.11646/phytotaxa.327.1.1	Mexico	tribe Hylocereeae	Cactoideae; Phyllocacteae; Hylocereinae	Mesoamerican/Antillean	yes	no	no	no	no	no	no	no	no	yes	no	no	no	no	yes	no	no	no	no	yes	no	phylogenetic inference	no	A taxonomic synopsis of Hylocereeae is provided.	10.11646/phytotaxa.327.1.1
Phylogeny	2017	Tapia, H.J.	10.1600/036364417X696546	Mexico	genera Cephalocereus, Neobuxbaumia, and Pseudomitrocereus	Cactoideae; Echinocereeae	Mesoamerican	yes	no	no	no	no	no	no	yes	no	yes	no	no	no	no	yes	no	no	no	no	yes	no	phylogenetic inference	no	New circumscription for Cephalocereus was proposed	10.1600/036364417X696546
Phylogeny	2018	Larridon, I.	10.1080/14772000.2018.1473898	Belgium	genus Eulychnia	Cactoideae; Phyllocacteae; Corryocactinae	South American Transition zone	yes	no	no	no	no	no	no	yes	yes	yes	no	no	no	no	yes	no	no	yes	yes	yes	no	phylogenetic inference	no	Two major clades were retrieved in the molecular and morphologic phylogenetic hypotheses, a northern clade and a southern clade	10.1080/14772000.2018.1473898
Phylogeny	2018	Moore, A.J.	10.1093/sysbio/syx078	United States	clade Portullugo	Caryophyllales	-	yes	no	yes	no	no	no	yes	no	no	yes	no	no	no	no	no	no	no	no	no	yes	yes	phylogenetic inference	no	Phylogenetic resolution was greatly improved across the tree, at both shallow and deep levels. Concatenation and coalescent-based approaches both resolve the sister lineage of the cacti with strong support: Anacampserotaceae + Portulacaceae	10.1093/sysbio/syx078
Phylogeny	2018	Sánchez, D.	10.1080/14772000.2017.1343260	Mexico	genus Echinocereus	Cactoideae; Phyllocacteae; Echinocereinae	Nearctic/Mexican Transition region	yes	no	no	no	no	no	no	yes	no	yes	no	no	no	no	yes	no	no	yes	no	yes	no	phylogenetic inference	no	Provide a new sectional classification for Echinocereus based on the eight recovered monophyletic clades, supported by a combination of morphological and molecular characters.	10.1080/14772000.2017.1343260
Phylogeny	2018	Vargas-Luna, M.D.	10.3897/phytokeys.111.26856	Mexico	genus Echinocactus	Cactoideae; Cacteae	Nearctic/Mexican Transition region	yes	no	yes	no	no	no	no	yes	no	yes	no	no	no	no	yes	no	no	yes	no	yes	no	phylogenetic inference		Recognize a monophyletic Echinocactus and a monophyletic Homalocephala as two distinct genera with their own molecular and morphological synapomorphies.	10.3897/phytokeys.111.26856
Phylogeny	2019	Aquino, D.	10.1600/036364419X15620113920635	Mexico	genus Epithelantha	Cactoideae; Cacteae	Nearctic/Mexican Transition region	yes	no	no	no	no	no	no	yes	no	yes	no	no	no	yes	yes	no	no	no	no	yes	no	phylogenetic inference	no	Resolve the genetic and morphological distinction among species and reveal a new species	10.1600/036364419X15620113920635
Phylogeny	2019	Guerrero, P.	10.1002/tax.12066	Chile	genus Eriosyce	Cactoideae; Notocacteae	South American Transition zone/ South Brazillian	yes	no	yes	no	no	no	no	yes	no	yes	no	no	no	no	yes	no	no	no	no	yes	no	phylogenetic inference	no	Monophyly of Eriocereus and identification of major clades within the genus	10.1002/tax.12066
Phylogeny	2019	La Peñas, M.L.	10.1002/tax.12092	Argentina	genus Tephrocactus	Opuntioideae; Cylindropuntieae	South American Transition zone/ South Brazillian	yes	no	no	no	no	no	no	yes	no	yes	no	no	no	no	no	no	no	yes	no	yes	no	phylogenetic inference	no	Diversification of Tephrocactus associated with polyploidy events and cryptic chromosomal changes
Phylogeny	2019	Lavor, P.	10.1111/jbi.13481	Brazil	genus Pilosocereus	Cactoideae; Cereeae; Cereinae	-	yes	no	yes	no	no	no	no	no	yes	yes	no	no	no	no	no	no	yes	no	yes	yes	no	phylogenetic inference, biogeography	yes (Quaternary climatic changes)	Rapid species diversification, driven by in situ diversification and migration events between SDTF and xeric microhabitats within other biomes associated with the Pleistocene climatic changes	10.1111/jbi.13481
Phylogeny	2019	Martínez‑Quezada, D.M.	10.1007/s00606-020-01639-x	Mexico	Hylocereeae	Cactoideae; Phyllocacteae; Hylocereinae:	-	yes	no	no	no	no	no	no	yes	no	yes	no	no	no	no	no	no	no	no	no	yes	no	phylogenetic inference		Robust phylogenetic hypothesis. There are structural synapomorphies that allow recognizing relationships between genera.	10.1007/s00606-020-01639-x
Phylogeny	2019	Vázquez-Sánchez, M.	10.1093/botlinnean/boz027	Mexico	genus Turbinicarpus	Cactoideae; Cacteae	Nearctic/Mexican Transition region	yes	no	no	no	no	no	no	yes	no	yes	no	no	no	no	yes	no	no	yes	yes	yes	no	phylogenetic inference	yes (Quaternary climatic changes)	Identification of three main clades, polyphyletic genus	10.1093/botlinnean/boz027
Phylogeny	2019	Wang, N.	10.1093/molbev/msy200	United States	Portulacineae	Caryophyllales	-	no	no	no	no	no	no	yes	no	yes	yes	no	no	no	no	no	no	no	no	no	yes	yes	phylogenetic inference	no	Phylogenetic results were largely congruent; genome duplication events were typically associated with shifts in climatic niche; Diversification shifts occurred within the Portulacaceae, Cactaceae, and Anacampserotaceae.	10.1093/molbev/msy200
Phylogeny	2020	Barrios, D.	10.1007/s00606-020-01693-5	United States	genus Leptocereus	Cactoideae; Phyllocacteae; Corryocactinae	Antillean	yes	no	no	no	no	no	no	yes	no	yes	no	no	no	no	yes	no	no	yes	no	yes	no	phylogenetic inference	no	Paraphyletic genus and 3 new combinations/circumscription	10.1007/s00606-020-01693-5
Phylogeny	2020	Bombonato, J.R.	10.1016/j.ympev.2020.106896	Brazil	genus Cereus	Cactoideae; Cereeae; Cereinae	Chacoan	no	no	no	no	no	no	yes	no	no	yes	no	no	no	no	no	no	no	no	no	yes	yes	phylogenetic inference	no	Well-supported phylogeny of Cereus, which is resolved as monophyletic and composed of four main clades with high support in their internal relationships.	10.1016/j.ympev.2020.106896
Phylogeny	2020	Chincoya, D.A.	10.3390/genes11070830	Mexico	genus Mammillaria	Cactoideae; Cacteae	Mesoamerican/Mexican Transition region	no	no	no	yes	no	no	yes	no	no	yes	no	no	no	no	no	no	no	no	no	yes	no	phylogenetic inference		Complete chloroplast genome revealed new loci of high molecular variation in Mammillaria	10.3390/genes11070830
Phylogeny	2020	Hinojosa-Alvarez, S.	10.1080/23802359.2020.1757523	Mexico	Mammillaria haageana subsp. Sanangelensis	Cactoideae; Cacteae	Mesoamerican/Mexican Transition region	no	no	no	no	no	no	yes	no	no	yes	no	no	no	no	yes	no	no	no	no	yes	no	phylogenetic inference	no	The complete chloroplast genome of M. haageana subsp. sanangelensis was determined to be 115,386 bp in length. The ML analysis reveals that M. haageana subsp. san-angelensis is a sister to M. supertexta forming a monophyletic group.	10.1080/23802359.2020.1757523
Phylogeny	2020	Köhler, M.	10.1016/j.ppees.2020.125543	Brazil	Opuntia bonaerensis	Opuntioideae; Opuntieae	South American Transition zone	yes	no	no	no	no	no	no	yes	yes	yes	no	no	no	no	yes	yes	no	no	no	yes	no	phylogenetic inference, biogeography	no	Description of new records based on phylogeny, morphology and niche modelling	10.1016/j.ppees.2020.125543
Phylogeny	2020	Martínez-González, C.R.	10.25223/brad.n38.2020.a17	Mexico	Opuntia joconostle	Opuntioideae; Opuntieae	Mesoamerican/Mexican Transition region	yes	no	yes	no	no	no	no	yes	no	yes	no	no	no	no	no	no	no	no	no	yes	no	phylogenetic inference	no	Phylogeny recovered Opuntia joconostle, O. matudae, O. megacantha, and O. ficus-indica as four different species. detailed morphological description of O. joconostle	10.25223/brad.n38.2020.a17
Phylogeny	2021	Aquino, D.	10.1002/ece3.7347	Mexico	genus Epithelantha	Cactoideae; Cacteae	Nearctic/Mexican Transition region	yes	no	no	no	no	no	no	yes	no	yes	no	no	no	no	yes	yes	yes	yes	no	yes	no	phylogenetic inference, trait reconstruction	yes (Neogene aridification, Quaternary climatic changes)	Show that soil pH, isothermality, temperature seasonality, and annual precipitation have a significant phylogenetic signal for Epithelantha	10.1002/ece3.7347
Phylogeny	2021	Bárcenas, R.T.	10.11646/phytotaxa.512.3.2	Mexico	genus Chichimecactus	Cactoideae; Cacteae	Mexican	yes	no	no	no	no	no	no	yes	no	yes	no	no	no	yes	yes	no	no	no	no	yes	no	phylogenetic inference	no	Phylogenetic analyses recovered Strombocactus as paraphyletic, but autapomorphies identified for each of the three taxa for every dataset justifies the propose of the new genus Chichimecactus.	10.11646/PHYTOTAXA.512.3.2
Phylogeny	2021	Breslin, P.B.	10.1002/tax.12451	United States	Mammilloid clade (genera Cochemiea, Coryphantha, Cumarinia, Escobaria, Mammillaria, Neolloydia, and Ortegocactus)	Cactoideae; Cacteae	Nearctic	yes	no	yes	no	no	no	yes	yes	no	yes	no	no	no	no	yes	no	no	yes	no	yes	no	phylogenetic inference	no	The genus Mammillaria as currently circumscribed is non-monophyletic, and thus, we propose a recircumscription of the Mammilloid clade yielding three monophyletic genera	10.1002/tax.12451
Phylogeny	2021	Cervantes, C.R.	10.3897/phytokeys.177.62915	Mexico	Mammillaria ser. Supertextae	Cactoideae; Cacteae	Mesoamerican	yes	no	no	no	no	no	no	no	no	yes	no	no	no	no	yes	no	yes	no	no	yes		phylogenetic inference	no	Phylogenetic analyses showed that M. ser. Supertextae comprises a well supported monophyletic group that diverged approximately 2.1 Mya and has M. ser. Polyacanthae; however, relationships within M. ser. Supertextae remain unresolved	10.3897/phytokeys.177.62915
Phylogeny	2021	Franco-Estrada, D.	10.1007/s40415-021-00774-0	Mexico	genus Peniocereus	Cactoideae;Echinocereeae; Pachycereinae	Mesoamerican	yes	no	no	no	no	no	no	yes	no	yes	no	no	no	no	no	no	no	yes	yes	yes	no	phylogenetic inference, trait reconstruction, biogeography	yes (Quaternary climatic changes, Geological process)	The phylogenetic inference recovered the genus as monophyletic, and sister to the Pachycereus group. The scandent branches, slender stems, and papillose epidermis are ancestral characters to Peniocereus. A complex region including the Pacific Lowlands, the Balsas Basin, and the Sonoran Desert was inferred as the ancestral area for the genus.	10.1007/s40415-021-00774-0
Phylogeny	2021	Granados-Aguilar, X.	10.3389/fpls.2020.606809	Mexico	Opuntia tehuacana and Opuntia pilifera	Opuntioideae; Opuntieae	Mesoamerican	no	no	yes	no	no	no	no	no	no	yes	no	no	yes	no	yes	no	no	no	no	yes	yes	hybridization	no	Hybridization hypothesis between Nopalea and Basilares clades. Finally, we suggest new hybridization and introgression cases among southern Mexican species involving O. tehuantepecana and O. depressa as parental species of O. velutina and O. decumbens	10.3389/fpls.2020.606809
Phylogeny	2021	Köhler, M.	dx.doi.org/10.1080/14772000.2021.1967510	Brazil	genus Opuntia (Opuntia rioplatensis and O. ficus-indica)	Opuntioideae; Opuntieae	Chacoan	yes	no	no	no	no	no	no	yes	no	yes	no	no	yes	no	yes	no	no	no	no	yes	no	Test of hybrid specieation	no	First report of a hybridization event in Opuntia between a North American species with a southern South American lineage	dx.doi.org/10.1080/14772000.2021.1967510
Phylogeny	2021	Köhler, M.	10.11646/phytotaxa.505.3.2	Brazil	genus Salmonopuntia (S. schickendantzii)	Opuntioideae; Opuntieae	South American	yes	no	no	no	no	no	no	yes	no	yes	no	no	no	no	yes	no	no	no	no	yes	no	phylogenetic inference and morphological analyses	no	Phylogenetic and morphological analyses support that O. schickendantzii was best circumscribed within the Salmonopuntia lineage.	10.11646/phytotaxa.505.3.2
Phylogeny	2021	La Peñas, M.L.	10.1002/tax.12497	Argentina	genus Pterocactus	Opuntioideae; incertae sedis	South American Transition zone	yes	no	no	no	no	no	no	yes	no	yes	no	no	no	no	yes	no	yes	yes	no	no	no	phylogenetic inference	no	Crow age estimated in 7.69 Myr. The ancestor is reconstructed as a dwarf shrub with cylindrical central spines of 16.35–31.2 mm long, non-woolly areoles, cylindrical to globose/obpyriform stem segments, non-tuberculate stem surface, lateral flower position, green/brown to violet epidermis, probably diploid, and with a genome size between 1.10 and 1.23 pg.	10.1002/tax.12497
Phylogeny	2021	Majure, L.C.	10.1002/ajb2.1610	United States	genus Consolea	Opuntioideae; Opuntieae	Antillean	no	no	no	no	no	no	yes	yes	no	yes	no	yes	no	no	yes	yes	yes	yes	yes	yes	no	phylogenetic inference, trait reconstruction, biogeography	yes (Quaternary climatic changes)	Evolved during the late Pleistocene on Cuba/Hispaniola likely from a South American ancestor, from there, moved to other Caribbeans areas. The tree growth form is a synapomorphy of Consolea	10.1002/ajb2.1610
Phylogeny	2021	Majure, L.C.	10.3897/phytokeys.172.59497	United States	genus Leptocereus	Cactoideae; Phyllocacteae; Corryocactinae	Antillean	no	no	no	no	no	no	yes	yes	no	yes	no	no	no	yes	yes	no	no	no	no	yes	no	phylogenetic inference	no	Well supported phylogeny and description of new species	10.3897/phytokeys.172.59497
Phylogeny	2021	Martínez-González, C.R.	10.11646/phytotaxa.479.2.2	Mexico	genus Opuntia (highlighted in Opuntia tehuacana and Opuntia olmeca)	Opuntioideae; Opuntieae	Mesoamerican	yes	no	yes	no	no	no	no	yes	no	yes	no	no	no	yes	yes	no	no	no	no	yes	no	phylogenetic inference	no	The results obtained provides evidence that support O. olmeca and O. tehuacana as the same species	10.11646/phytotaxa.479.2.2
Phylogeny	2021	Martínez-González, C.R.	10.25223/brad.n39.2021.a4	Mexico	genus Opuntia (highlighted in Opuntia lasiacantha and Opuntia rzedowskii)	Opuntioideae; Opuntieae	Mesoamerican	yes	no	yes	no	no	no	no	yes	no	yes	no	no	no	no	yes	yes	no	no	no	yes	no	phylogenetic inference	no	The results supports the recognition of Opuntia lasiacantha and Opuntia rzedowskii as different species	10.25223/brad.n39.2021.a4
Phylogeny	2021	Merklinger, F.F.	10.1002/ajb2.1608	Germany	genus Eulychnia	Cactoideae; Phyllocacteae; Corryocactinae	South American Transition zone	yes	no	no	no	no	no	yes	no	no	yes	yes	yes	no	no	no	no	yes	no	yes	no	yes	phylogenetic inference, biogeography	yes (Quaternary climatic changes)	High support values nearly throughout the phylogeny. The split from Austrocactus occurred in the late Miocene, and Eulychnia diversified during the early Quaternary.	10.1002/ajb2.1608
- not available

## Sheet: Table S3
Table S3. Summary of reviewed studies on evolutionary genetics of cacti classified as the main topic "Genome/Transcriptome".
Main topic	Publication year	First author	country	taxon	Clade	marker	Presence of IR	Plastome structural changes	Main result	Obs	DOI
Genome	2015	Sanderson, M.J.	Unites States	Carnegiae gigantea	Cactoidea, Phylocacteae; Hylocereinae	Plastome	lost both IRA and IRB	lost ndh plastid genes	Small plastome with gene loss	Plastome assembly	10.3732/ajb.1500184
Genome	2017	Copetti, D.	Unites States	Carnegiae gigantea (high coverage), Pachycereus, Lophocereus, Stenocereus, and Pereskia (low coverage)	Cactoidea, Phylocacteae; Hylocereinae; Echinocereinae; Pereskioidea	Nuclear Genome	-	-	The high rate of genomic hemiplasy may contribute to apparent parallelisms in phenotypic traits	Genome	10.1073/pnas.1706367114
Transcriptome	2018	Rodrigues-Alonso, G.	Mexico	Pachycereus pringle	Cactoidea, Phylocacteae; Echinocereinae	-	-	-	Revealed putative orthologues of most proteins involved in housekeeping processes, hormone signalling, and metabolic pathways; they suggest that the drought stress response is induced during Cactaceae root development, and those lineage-specific transcripts could contribute to RAM exhaustion in Cactaceae.	Transcriptome and proteome	10.1038/s41598-018-26897-1
Transcriptome	2018	Walker, J.F.	Unites States	Caryophyllales	-	-	-	-	Demonstrate that phylogenomic data can provide unparalleled insight into the evolutionary history of Caryophyllales.	Trnascriptome of 84 species	10.1002/ajb2.1069
Transcriptome	2018	Yang, Y.	Unites States	Caryophylalles/Cactaceae	Pereskioideae; Cactoideae, Phyllocacteae, Echinocereinae	-	-	-	Propensity of polyploidy throughout the evolutionary history of Caryophyllales	Transcriptome	10.1111/nph.14812
Genome	2019	Majure, L.C.	Unites States	Cylindropuntieae	Opuntioideae, Cylindropuntieae	Plastome	Dot no assembly	Used for phylogenomic approach	This study provides the first comprehensive plastome phylogeny for any clade within Cactaceae.	Phylogenomic	10.1002/ajb2.1364
Genome	2019	Solórzano, S.	Mexico	Mammillaria	Cactoideae, Cacteae	Plastome	both IRs contain strong differences in length and gene composition	three novel structures; These structures have a large single copy (LSC) that is 2.5 to 10 times larger than the small single copy (SSC)	Sequenced cpDNA for seven species of the short-globose cacti of Mammillaria and de novo assembly revealed three novel structures in land plants	Plastome	10.3390/plants8100392.
Transcriptome	2019	Nong, Q.	China	Hylocereus polyrhizus (Selenicereus polyrhizus)	Cactoideae, Phyllocacteae, Hylocereinae	-	-	-	261 genes were up-regulated and 61 down-regulated. Glycolysis/gluconeogenesis was one of the most significantly modulated pathways. The findings presented herein provide further insight into salt stress responses in pitaya and will provide a valuable resource for future functional studies examining salt adaptations	Transcriptome	10.1007/s12042-019-09217-3
Transcriptome	2019	Wang, N.	Unites States	Cactaceae	-	-	-	-	Phylogenetic results were largely congruent with previous analyses; identified several early diverging nodes characterized by extensive gene tree conflict. They found that the WGD events were typically associated with shifts in the climatic niches. Gene family expansion of genes associated with environmental stress responses.	Phylogenomic based on transcriptome dataset	10.1093/molbev/msy200
Genome	2020	Hinojosa-Alvarez, S.	Mexico	Mammillaria	Cactoideae, Cacteae	Plastome	short communication; do not evaluate it	short communication; do not evaluate it	They obtained the 133 gene chloroplast genome as part of the project of sequencing the complete genome of pincushion cactus, including 88 protein-coding genes, 8 rRNA genes, and 37 tRNA genes.	Plastome	10.1080/23802359.2020.1757523
Genome	2020	Köhler, M.	Brazil	Opuntioideae	-	Plastome	both copies of the inverted repeat are present	the presence of all the ndh gene suite; An expansion of the large single copy unit and a reduction of the small single copy unit was observed, including translocations and inversion of genes, as well as the putative pseudogenization of some loci	Plastome structure and content vary across taxa of this subfamily, with putative independent losses of the ndh gene suite and pseudogenization of genes across disparate lineages	Plastome	10.3389/fpls.2020.00729
Genome	2020	Oulo, M.A.	China	Rhipsalis baccifera	Cactoideae, Rhipsalideae	Plastome	both copies of the inverted repeat are present	2 pseudogenes; Twelve genes have introns, with loss of introns being observed in, rpoc1 clpP and rps12 genes; inversion between rbcL- trnM	The genome contains 110 genes, with 73 protein-coding genes, 31 tRNAs, 4 rRNAs, and 2 pseudogenes. Twelve genes have introns, with loss of introns being observed in, rpoc1clpP and rps12 genes. 49 repeat sequences and 62 simple sequence repeats (SSRs) were found in the genome	Plastome	10.3390/plants9080979
Transcriptome/Metabolome	2020	Wu, Y.	China	Hylocereus polyrhizus (Selenicereus polyrhizus)	Cactoideae, Phyllocacteae, Hylocereinae	-	-	-	List of novel putative genes related to the synthesis of betalain in pitaya fruits was assembled	Transcriptome	10.3390/ijms21093288
Transcriptome/Metabolome	2020	Zhou, Z.	China	Hylocereus polyrhizus (Selenicereus polyrhizus)	Cactoideae, Phyllocacteae, Hylocereinae	-	-	-	Propose several candidate genes and metabolites controlling a single horticultural attribute i.e. color formation for further functional characterization. Useful genomic resources and information for breeding pitaya fruit with commercially attractive peel and pulp colors	Transcriptome/Metabolome	10.1186/s12864-020-07133-5
Genome/Transcriptome	2021	Amaral, D.T.	Brazil	Cereus fernambucensis	Cactoideae, Cereeae	Nuclear and plastome	lost	lost part of ndh plastid genes, events of translocations and inversion of genes	Genome size of 1.58 Gb and heterozygosity of 0.88%, with 55% of transposable elements; plastome size of 104 kb; genes under positive selection associated with the improvement of photosynthesis during drought stress and nutrient absorption.	Plastome and partial nuclear genome	10.1007/s00425-021-03690-5
Genome/Transcriptome	2021	Chen, J.Y.	China	Hylocereus undatus	Cactoideae, Phyllocacteae, Hylocereinae	Nuclear Genome	-	-	The assembled pitaya genome was 1.41Gb, with 60% of repetitive elements; Transcriptome showed the pitaya fruit betalain biosynthesis pathway	PacBio-SMRT, Illumina HiSeq paired-end, 10x Genomics, and Hi-C; inbreending strategies	10.1038/s41438-021-00612-0
Genome	2021	de Almeida, E.M.	Brazil	Discocactus bahiensis and Melocactus ernestii	Cactoideae; Cereeae	Plastome	lost	twenty-eight genes were transferred from the LSC (large single copy) region to the IRs and 12 genes from the IRs to the LSC or SSC (small single copy) regions.	The plastomes of D. bahiensis (128,733-bp) and M. ernestii (130,703-bp) showed a quadripartite structure with 17 rearrangements when compared to those of P. oleracea and S. oleracea.	Plastome	10.1007/s40415-021-00772-2
Genome	2021	Liu, J.	China	Selenicereus undatus	Cactoideae, Phyllocacteae, Hylocereinae	Plastome	both copies of the inverted repeat are present	4 pseudogenes	The chloroplast genome was 133,326 bp in length, consisting of a typical quadripartite circle: a large single-copy region of 68,256 bp, two inverted repeat regions of 21,677 bp, and a small single copy region of 21,716 bp. A total of 120 predicted genes were identified	Plastome	10.1080/23802359.2021.1903356.
Transcriptome	2021	Ma, H.	China	Hyloecereus polyrhizus	Cactoideae, Phyllocacteae, Hylocereinae	-	-	-	Established the 24-h rhythmic expression pattern of genes and classified them into three groups: HpCCA1, HpELF3, HpLHY, HpLNK1, and HpGI have expression peaks during the day; HpTOC1, HpCO, and HpCRY1 have highest expression levels at night; The genes involved in the CAM pathways, namely, HpMDH, HpME1, and HpPPDK, have double expression peaks in the day and night.	Transcriptome	10.1080/15592324.2021.1907054
Transcriptome	2021	Morales, J.	Mexico	Stenocereus queretaroensis	Cactoideae, Phyllocacteae, Echinocereinae	-	-	-	They found 98 differential expressed genes related to aromatic amino acids and betalain biosynthesis pathways.	Transcriptome	10.3389/fsufs.2021.698195
Transcriptome	2021	Ramanauskas, K.	Unites States	Schlumbergera truncata	Cactoideae, Rhipsalideae	-	-	-	RNase-based self-incompatibility mechanism in Cactaceae	Transcriptome	10.1111/nph.17541
Genome	2021	Silva, G.M.	Brazil	Rhipsalis teres	Cactoideae, Rhipsalideae	Plastome	both copies of the inverted repeat are present	loss of rpl33, rpl36, ndhA, ndhE, ndhG, ndhH, and ndhI genes, and trnV-UAC; duplication ycf1 (partial), ycf2, trnI-CAU, and trnL-CAA; 7 pseudogenes ndhB, ndhC, ndhD, ndhF, ndhK, rpl32, and ycf4	The plastome of R. teres contains the two main rearrangements found in other plastomes of the subfamily Cactoideae. Structural analyses suggested that the ancestral plastome architecture served as the basic structure for homologous recombination-mediated diversification of the IR boundaries found in them.	Plastome	10.1007/s40415-020-00689-2
Transcriptome	2021	Torres-Silva, G.	Brazil	Melocactus glaucences	Cactoideae, Cereeae	-	-	-	In situ expression revealed the association of MgSERK1 with M. glaucescens shoot organogenesis in the areola, its adjacent regions, and the roots.	Transcriptome	10.1007/s11240-021-02137-9
Transcriptome	2021	Torres-Silva, G.	Brazil	Melocactus glaucences	Cactoideae; Cereeae	-	-	-	Differences in gene expression patterns between control and treated samples indicate substantial changes in the primary and secondary metabolism of M. glaucescens after the induction of shoot organogenesis. Pairwise comparison of treated vs. control genes revealed 226 (11%) downregulated and 591 (28.7%) upregulated genes	Transcriptome	10.3389/fpls.2021.697556
Genome	2021	Xie, F.	China	Hylocereus undatus	Cactoideae, Phyllocacteae, Hylocereinae	Nuclear Genome	-	-	105 R2R3-MYB members were identified from this genome. Expression analyses suggested that three up-regulated HuMYBs and twenty-two down-regulated HuMYBs were probably involved in fruit ripening of pitaya. HuMYB1 and HuMYB21 were significantly down-regulated with the betalain accumulation during fruit ripening of ‘Guanhuahong’ pitaya (H. monacanthus).	Nuclear Genome	10.3390/cells10081949
Genome	2021	Ye, X.	China	Hylocereus undatus	Cactoideae, Phyllocacteae, Hylocereinae	Nuclear Genome	-	-	Results from expression profiles showed that HuNIP61 may be involved in pitaya’s floral opening.	Nuclear Genome	10.3390/ijms22147689
Genome	2021	Zheng, J.F.	United States	Hylocereus undatus	Cactoideae, Phyllocacteae, Hylocereinae	Nuclear Genome	-	-	29,000 protein-coding genes; found significantly enriched OGCs in drought resistance and high concentration of genes of the betacyanin	Nuclear Genome	10.1038/s41438-021-00501-6
- not available

## Sheet: Table S4
Table S4. Frequently referenced theories in biogeographic studies of cacti and the number of studies associated with each one.
Main Theory	Specific theory	Number of works
Quaternary Climatic Changes		25
	PRH	15
	Expansion LGM (PRH)	4
	Microrefugia (PRH)	2
	Refugia	2
	Sea Level Fluctuations	2
Geomorphology		11
	Neotectonism	9
	Brazilian Coastal Plains	1
	Andes orogenesis	1
Riverine		1
	Jequitinhonha river	1
Aridification		8
	North American Aridification	7
	South American Aridification	1
